# Supplementary material for: Association of a Chromosomal Rearrangement Event with Mouse Posterior Polymorphous Corneal Dystrophy and Alterations in Csrp2bp, Dzank1, and Ovol2 Gene Expression
Source: PLoS One. 2016 Jun 16;11(6):e0157577. doi: 10.1371/journal.pone.0157577 (PMC4910986; doi:10.1371/journal.pone.0157577)
Supplement: S1 Table — Primers are arranged in pairs. Amplicon sizes, if applicable, and the usage of each primer or primer pair are indicated. (XLSX) [file pone.0157577.s007.xlsx]

## Sheet: Sheet1
Primer 1	Sequence 1	Primer 2	Sequence 2	Amplicon size	PURPOSE
Csrp_6R	TGGTCCGGTATGTAGCTTGTCC	Csrp_7L	GCCACTGGAAAAGGACATGAAG	295	Genotype Csrp2bp wildtype allele
6330Int19A	CACTCCACAGTGACACAGATGC	Sstr5	GAAAGCAGTTTTCTCCCCTCAA	221	Genotype Ppcd1 allele
Csrp35277F	GCACAAGGCATCAGGATCAC	Cas_R1_Term	TCGTGGTATCGTTATGCGCC	198	Genotype for presence of bgal-neo cassette (floxed allele) in Csrp2bptm1a mouse
Csrp35277F	GCACAAGGCATCAGGATCAC	Csrp35277R	CCCTGGAAAAGCAGGTATGG	390	Genotype for Csrp2bp wildtype allele
Csrp35277F	GCACAAGGCATCAGGATCAC	mCsrpfxR	AGTCAAACGGTTTCTGCCAAAT	492	Genotype for Csrp2bp Ex allele
CSD-neoF	GGGATCTCATGCTGGAGTTCTTCG	CSD-Dzank1-ttR	TGCTCAGTGTATTGGCCTCAGC	570	Genotype for presence of bgal-neo cassette (floxed allele) in Dzank1tm1a(KOMP)Mbp mouse
CSD-Dzank1-F	GCCACATAGGGCTGACAGAAGG	CSD-Dzank1-ttR	TGCTCAGTGTATTGGCCTCAGC	284	Genotype for presence of wildtype allele in Dzank1tm1a(KOMP)Mbp mouse
CSD-Dzank1-F	GCCACATAGGGCTGACAGAAGG	CSD-Dzank1-R	GTTGACAAGAAACCAAAAACTCACATGC	466	Genotype for Dzank1Ex allele
Csrp_6R	TGGTCCGGTATGTAGCTTGTCC	Csrp_7L	GCCACTGGAAAAGGACATGAAG	295	BAC PCR screen and hybridization probe
6330Int19A	CACTCCACAGTGACACAGATGC	Sstr5	GAAAGCAGTTTTCTCCCCTCAA	221	BAC PCR screen and hybridization probe
CRIT28854F	CAGTTGCTGTTTTTGCCCTCT	Sstr7	AGTTTCTTGCCCTTGGGAAAAC	235	BAC hybridization probe
BACCsrpE9F	AGACAAAGCCACCCAAACTACA	BACCsrpE9R	TCTGCCTGGTTTGGAAGTAGAA	251	BAC PCR screen
BAC6330E21F	AAGAACACAAGAGGCCAGACAG	BAC6330E21F	TTCCAAACTAAGCCCAGCTGTA	256	BAC PCR screen
BAC6_E11F	GAGCTCTAACGTAGGACGAGCAG				BAC hybridization probe
BAC6_E11R	CTGCTCGTCCTACGTTAGAGCTC				BAC hybridization probe
6330Int19A	CACTCCACAGTGACACAGATGC	Sstr5	GAAAGCAGTTTTCTCCCCTCAA	221	3' breakpoint identification
CRIT28854F	CAGTTGCTGTTTTTGCCCTCT	Sstr7	AGTTTCTTGCCCTTGGGAAAAC	235	5' breakpoint identification
CRIT28854F	CAGTTGCTGTTTTTGCCCTCT	OL8139	GGGTACCAATCCTCCTG	451	5' breakpoint identification
CRIT28854F	CAGTTGCTGTTTTTGCCCTCT	OL8140	CAGCTCTTTGCATCACATT	428	5' breakpoint identification
CRIT28854F	CAGTTGCTGTTTTTGCCCTCT	OL8141	CCTCAATGCTGGTAATCAC	375	5' breakpoint identification
OL8128	GAGGAGGGTTGTAGCCTGG	Sstr7	AGTTTCTTGCCCTTGGGAAAAC	856	5' breakpoint identification
OL8128	GAGGAGGGTTGTAGCCTGG	OL8139	GGGTACCAATCCTCCTG	1071	5' breakpoint identification
OL8128	GAGGAGGGTTGTAGCCTGG	OL8140	CAGCTCTTTGCATCACATT	1048	5' breakpoint identification
OL8128	GAGGAGGGTTGTAGCCTGG	OL8141	CCTCAATGCTGGTAATCAC	995	5' breakpoint identification
OL8129	GATGGGTCTAGAGGGCACC	Sstr7	AGTTTCTTGCCCTTGGGAAAAC	765	5' breakpoint identification
OL8129	GATGGGTCTAGAGGGCACC	OL8139	GGGTACCAATCCTCCTG	980	5' breakpoint identification
OL8129	GATGGGTCTAGAGGGCACC	OL8140	CAGCTCTTTGCATCACATT	957	5' breakpoint identification
OL8129	GATGGGTCTAGAGGGCACC	OL8141	CCTCAATGCTGGTAATCAC	904	5' breakpoint identification
OL8130	AGTCAGAGCTGTAACTGCTGCACGCGTGTTTTA	Sstr7	AGTTTCTTGCCCTTGGGAAAAC	665	5' breakpoint identification
OL8130	AGTCAGAGCTGTAACTGCTGCACGCGTGTTTTA	OL8139	GGGTACCAATCCTCCTG	880	5' breakpoint identification
OL8130	AGTCAGAGCTGTAACTGCTGCACGCGTGTTTTA	OL8140	CAGCTCTTTGCATCACATT	857	5' breakpoint identification
Dzank 9_19_13 F	ACTTTGATGCAGTTGGGACA	Dzank 9_19_13 R	TTCAAGGGGCTGTGTGATTT		Digital PCR Dzank1 Exon 20, probe TGACTAGGGCAGGCAATTGAATATT
Custom Sep19 2013 F	CATCAATGACCTGCTGGGAT	Custom Sep19 2013 R	GATCTCCGCTGTTGGATCTT		Digital PCR forward, VSX1, probe TGGAGGCAGACCTGCCAACTTC
CsrpNest	GGTCGCGAACACAGGAAGCTAAAG				3'RACE
Csrp3RACE	TCATAACAGACCCCCAACCATGAG				3'RACE
R6330Nest	AAGGTGGGAACGGGCTATATGACA				3'RACE
R6330_3RACE	ATCTTCATGGACAGTGGCAGAGA				3'RACE
CsrpE7_F3	GATGGGATTTATGGAGCCAAAG	CsrpE8_R2	CTGATCCCACCAAACGATACAA	175	qPCR Csrp2bp wildtype
CSRPFT_1EL	CAGCCCTTTCTAAACTGCCATC	CSRPFT_1ER	CCCTTGGGAAAACCAGAATGTA	181	qPCR C1
CSRPFT_2EL	CAGCCCTTTCTAAACTGCCATC	CSRPFT_2ER	AGTTTCTTGCCCTTGGGAAAAC	190	qPCR C2
CsrpE7_F3	GATGGGATTTATGGAGCCAAAG	Sstr9	AGGACCAGCTAGTCAGGAGTGG	275	qPCR C3
CsrpE7_F3	GATGGGATTTATGGAGCCAAAG	CsrpFT_5AR	GAATTCTCTGCTTCAGCCTTCC	165	qPCR C5
6330E19F	TGCTGTTATTGTGGCTGTTGTGA	6330_13	TGGAGAAAGCAGTTGGATCACAT	119	qPCR Dzank1 wildtype
6330E19F	TGCTGTTATTGTGGCTGTTGTGA	6330FT_1R2	CTCTTCAGGGCTTTTTGGAGAA	217	qPCR D1
6330E19F	TGCTGTTATTGTGGCTGTTGTGA	Sstr4	GTTGTAAAAATGCCCCCAGTTGA	212	qPCR D3
6330E19F	TGCTGTTATTGTGGCTGTTGTGA	6330FT_6AR	TTTCTGCTGCAAGACCAAGTTC	169	qPCR D5
6330Int17b	CCTGAAAACAAACTCCTGCTG	6330FT_5AR	GGTTTCTGCTGCAAGACCAAG	157	qPCR D6
Int7_3633	CTGCACTGAGTGAGTGTGCTTCT	CRIT28749	GCTGCATAAAACCTTCCCAAAC		Inverse PCR for 5' breakpoint
INV_20L	TCTTTGTGAATTCAAGGCCATC	INV_20R	CTGTGCCCAGAGATGCTATTTG		Inverse PCR for 3' breakpoint
INV1L	GGCATGAGTCACTCTACTCAGCTT	INV1R	GCTGCAATAAGATCAGGCTATAGGA		Inverse PCR
INV 2L	GCCGGATCTGATTTTGGAGA	INV2R	GAGAAATGGACTTTGGCCTCCT		Inverse PCR
INV 3L	TTGGCATTCCTCACGTGTAAAG	INV3R	GCAGCTTCTCCTCATAGATGCTC		Inverse PCR
INV4L	GTTGCTCCTGAGAGCCCAGT	INV4R	AAAGAAACCATGTTGTAAAGAACTGC		Inverse PCR
INV5L	TGACCTCATGAGCACCCTGTAT	INV5R	CACAGCTGGGACAGTAGATTCC		Inverse PCR for 5' breakpoint
INV6L	GGTAACCTTGCAAGAAGTGCTG	INV6R	TGGAACAGAGCCTCGTACTTCA		Inverse PCR
INV7L	CTAGGGCCTCAGTTAGCAGTCC	INV7R	TCAATGCCATGCCAGATAATTT		Inverse PCR
INV8L	ACCACACCTGGGTCTTGTTCAC	INV8R	TGATCTTTCTGAGTGTCAGGAGTAGG		Inverse PCR
INV9L	TATGTCCGACCAAATCACATCC	INV9R	AGAAACCGTCCCAAAGAGAATG		Inverse PCR
INV10L	AGATGTCACTGGCACCCTCAG	INV10R	TCATGTCTGTCTCCTCCCATGT		Inverse PCR
INV11L	TGTGTATCAGGCATAAGGCATCA	INV11R	CGAGCTCAAATATATTCATCTAAAAGG		Inverse PCR
INV12L	GGCAACCCAATTGAGTATGGAT	INV12R	TCTGTTTCAGTTTTTCTTGCGTCT		Inverse PCR
INV13L	TGCTTCTGTCACTGTATCCTGCT	INV13R	TACTCAGTGCCATCATCCCATT		Inverse PCR
INV14L	ACACCCTCTCTGGGTAAAGCAA	INV14R	GGTGTATGAGTTGAAGTCCCTGTG		Inverse PCR
INV15L	AAGGAGCTCACAAGCAAGCAG	INV15R	TTTCAAACAGTAGGAAACCTGGTG		Inverse PCR
INV16L	AGTTTCGTGAGCCCTGATTGTT	INV16R	CCTGTGAGGAATACAGACCCAAA		Inverse PCR
INV17L	TCAAATCAAACACAGATTTCTTCTTCA	INV17R	GAATTAGGGCCAGTAAGATGATTCAG		Inverse PCR
INV18L	AGGTCTTCCACCCATGTAAGTTAAAC	INV18R	GACATAGTCGAACATGCCTTTGATT		Inverse PCR
INV19L	AGAACCCTGTGAGCCACACCTA	INV19R	CCTGTGGTTAAAAAGCCCTGAT		Inverse PCR
INV21L	CCAGTCTGGCTTTCTTCCCTAA	INV21R	ACAGTAGATTTGCCCCCAAGAA		Inverse PCR
INV11R_RC	CCTTTTAGATGAATATATTTGAGCTCG	INV22R	AGTCGAACATGCCTTTGATTCC		Inverse PCR
INV23L	CTTCTGGGGCTTGTTTGTCTCT	INV23R	GATGGCAGTTTAGAAAGGGCTG		Inverse PCR
INV24L	TGAAGTACGAGGCTCTGTTCCA	INV24R	AGAGACAAACAAGCCCCAGAAG		Inverse PCR
INV25L	TACATTCTGGTTTTCCCAAGGG	INV25R	AGAGACTTGTGTCCCCACTTC		Inverse PCR
INV26L	GTTTTCCCAAGGGCAAGAAACT	INV28R	CTTGTGTATCTCTCTGGATGCGAA		Inverse PCR
INV27L	TGTGTATCTCTCTGGATGCGAATG	INV27R	GAAAGAAGTAGATTAATGCAGAGGGC		Inverse PCR
INV28L	TCCATCTCTATGTGCAAACCAAGA	INV28R	CTTGTGTATCTCTCTGGATGCGAA		Inverse PCR
